# Supplementary material for: Long-term symptoms after SARS-CoV-2 infection in a cohort of hospital employees: duration and predictive factors
Source: BMC Infect Dis. 2024 Jan 23;24:119. doi: 10.1186/s12879-023-08710-1 (PMC10807182; doi:10.1186/s12879-023-08710-1)
Supplement: Supplementary file 2 — Supplementary Material 2 [file 12879_2023_8710_MOESM2_ESM.xlsx]

## Sheet: Daten
Laufende_Nummer	Geschlecht	Alter zum Zeitpunkt COVID	PCR Abnahamedatum	Ergebnis (pos./neg.)	CT-Wert	Husten (zum Zeitpunkt der SARS-CoV-2 Infektion)	Husten (Datum)	Fieber	Fieber (Datum)	Müdigkeit/ Abgeschlagenheit	Müdigkeit/ Abgeschlagenheit (Datum)	Schnupfen	Schnupfen (Datum)	Heiserkeit	Heiserkeit (Datum)	Halsschmerzen	Halsschmerzen (Datum)	Gastroenteritis-Symptome	Gastroenteritis-Symptome (Datum)	Geruchs- u./o. Geschmacksverlust	Geruchs- u./o. Geschmacksverlust (Datum)	Berufsgruppe	SARS-CoV-2 Impfstoff, wenn geimpft / ungeimpft	Arbeit in COVID-Bereich	Art der Übertragung	Datum der Befragung	Fit (Datum)	1. Müdigkeit	Müdigkeit von (Datum)	Müdigkeit bis (Datum)	Müdigkeit Ausprägung	2. Geruchsverlust	Geruchsverlust von (Datum)	Geruchsverlust bis (Datum)	Geruchsverlust Ausprägung	3. Geschmacksverlust	Geschmacksverlust von (Datum)	Geschmacksverlust bis (Datum)	Geschmacksverlust Ausprägung	4. Rhinitis (Schnupfen)	Rhinitis von (Datum)	Rhinitis bis (Datum)	Rhinitis (Schnupfen) Ausprägung	5. Kopfschmerz	Kopfschmerz von (Datum)	Kopfschmerz bis (Datum)	Kopfschmerz Ausprägung	6. Konzentrationsstörung	Konzentrations von (Datum)
1	w	40	2020-03-23	POS		ja	2020-03-20	ja	2020-03-20	ja	2020-03-20	nein		ja	2020-03-20	ja	2020-03-20					Pflegepersonal	ungeimpft	nein	mitgebracht	2021-06-18	2020-04-23	ja	2020-03-23	2020-04-07	stark	ja	2020-03-19	2020-04-10	mittel	nein				nein				ja	2020-03-19	2020-04-10	stark	ja	2020-03-23
2	w	55	2020-03-23	POS		ja	2020-03-14	ja	2020-03-14	ja	2020-03-14	ja	2020-03-14	ja	2020-03-14	ja	2020-03-14					Pflegepersonal	ungeimpft	nein	mitgebracht	2021-06-25	2021-01-01	ja	2020-03-13	2021-06-25	mittel	nein				nein				nein				ja	2020-03-01	2021-06-25	mittel	ja	2020-03-01
3	w	35	2020-03-24	POS		ja	2020-03-23	ja	2020-03-23	ja	2020-03-23	nein		ja	2020-03-23	ja	2020-03-23					Pflegepersonal	ungeimpft	nein	mitgebracht	2021-06-25	2021-04-14	ja	2020-03-24	2021-06-25	leicht	ja	2020-03-01	2020-06-15	leicht	ja	2020-03-01	2020-06-15	leicht	nein				ja	2020-03-01	2020-05-30	mittel	ja	2020-03-01
4	w	59	2020-03-26	POS		ja	2020-03-18			ja	2020-03-18	ja	2020-03-18	nein		ja	2020-03-18					Pflegepersonal	ungeimpft	nein	sicher Nosokomial	2021-06-25	2021-05-01	nein				nein				nein				ja	2020-03-01	2021-06-25	mittel	ja	2020-03-01	2021-06-25	mittel	ja	2020-03-01
5	w	27	2020-03-31	POS		ja	2020-03-28	nein		ja	2020-03-28	ja	2020-03-28	ja	2020-03-28	ja	2020-03-28					Pflegepersonal	ungeimpft	ja	möglicherweise Nosokomial	2021-06-23	2021-03-31	ja	2020-04-01	2021-06-23	mittel	nein				nein				nein				ja	2020-04-01	2021-06-23	mittel	ja	2020-04-01
6	w	28	2020-03-31	POS		ja	2020-03-29	nein		ja	2020-03-29	ja	2020-03-29	ja	2020-03-29	ja	2020-03-29					Pflegepersonal	ungeimpft	nein	mitgebracht	2021-06-28	2020-04-15	nein				ja	2020-03-31	2020-04-15	stark	ja	2020-03-31	2020-04-15	stark	ja	2020-03-31	2020-04-15	leicht	nein				nein
7	m	29	2020-04-01	POS		nein		nein		nein		nein		nein		nein						Pflegepersonal	ungeimpft	nein	mitgebracht	2021-06-28	2020-04-05	nein				nein				nein				nein				nein				nein
8	m	36	2020-04-06	POS		ja	2020-04-06	ja	2020-04-06	ja	2020-04-06	ja	2020-04-06	ja	2020-04-06	ja	2020-04-06					Sonstige	ungeimpft	nein	mitgebracht	2021-06-23	2021-04-06	ja	2020-04-06	2020-04-16		nein				nein				ja	2020-04-06	2020-04-16		nein				ja	2021-01-01
9	m	59	2020-06-05	POS		ja	2020-06-04	ja	2020-06-05	nein		nein		nein		nein		nein		nein		Pflegepersonal	ungeimpft	nein	mitgebracht	2021-06-28	2020-06-05	nein				nein				nein				nein				nein				nein
10	m	50	2020-07-04	POS		nein		nein		nein		nein		nein		nein		nein		nein		Sonstige	ungeimpft	nein	mitgebracht	2021-06-17	2020-07-04	nein				nein				nein				nein				nein				nein
11	w	25	2020-09-10	POS	17	ja	2020-09-10	nein		nein		ja	2020-09-10	ja	2020-09-10	ja	2020-09-10	nein		nein		Sonstige	ungeimpft	nein	mitgebracht	2021-06-23	2020-10-07	ja	2020-10-01	2021-06-23	stark	ja	2020-09-01	2020-10-01	stark	ja	2020-09-01	2020-10-01	stark	ja	2020-09-01	2021-06-23	mittel	nein				nein
12	w	28	2020-09-30	POS		nein		nein		ja	2020-09-23	nein		nein		nein		nein		nein		Ärztliches Personal	ungeimpft	ja	möglicherweise Nosokomial	2021-07-05	2020-11-16	ja	2020-09-23	2020-11-01	mittel	nein				nein				nein				nein				nein
13	w	62	2020-10-13	POS	20	ja		nein		nein		ja		ja		ja						Pflegepersonal	ungeimpft	nein	mitgebracht	2021-06-18	2021-06-18	ja	2020-10-01	2021-01-01	stark	ja	2020-10-01	2021-01-01	leicht	ja	2020-10-01	2021-01-01	stark	nein				ja	2020-10-01	2021-01-01	stark	ja	2020-10-01
14	w	54	2020-10-21	POS		nein		ja	2020-10-20	ja	2020-10-19	nein		nein		nein		nein		nein		Sonstige	ungeimpft	nein	mitgebracht	2021-06-24	2020-11-08	nein				ja	2020-10-01	2021-06-24	mittel	ja	2020-10-01	2021-06-24	mittel	nein				nein				nein
15	w	38	2020-10-26	POS	44	nein		nein		nein		nein		nein		nein		nein		nein		Sonstige	ungeimpft	nein	sicher Nosokomial	2021-06-23	2020-10-26	nein				nein				nein				nein				nein				nein
16	w	52	2020-10-27	POS	25	nein		nein		nein		nein		nein		nein		nein		nein		Sonstige	ungeimpft	nein	mitgebracht	2021-06-25	2020-11-15	nein				ja	2020-10-27	2020-12-30	stark	ja	2020-10-27	2020-12-30	stark	nein				nein				nein
17	w	50	2020-11-02	POS	43	nein		nein		nein		nein		nein		nein		nein		nein		Sonstige	ungeimpft	nein	mitgebracht	2021-06-18	2020-11-02	nein				nein				nein				nein				nein				nein
18	w	40	2020-11-03	POS	30	ja	2020-10-28	nein		nein		ja	2020-10-31	nein		nein		nein		nein		Pflegepersonal	ungeimpft	nein	sicher Nosokomial	2021-06-17	2020-11-20	nein				ja	2020-10-30	2020-11-03	mittel	ja	2020-10-30	2020-11-06	leicht	nein				ja	2020-11-04	2020-11-07	mittel	nein
19	w	58	2020-11-03	POS	22	nein		nein		nein		nein		nein		nein		nein		nein		Sonstige	ungeimpft	nein	sicher Nosokomial	2021-06-16	2020-12-04	nein				ja	2020-11-04	2021-06-16	mittel	ja	2020-11-04	2021-06-16	mittel	nein				nein				nein
20	w	62	2020-11-03	POS		nein		ja	2020-10-31	nein		nein		nein		ja	2020-10-31	nein		nein		Pflegepersonal	ungeimpft	nein	sicher Nosokomial	2021-07-16	2020-12-15	ja	2020-11-27	2020-12-15	stark	nein				nein				ja	2020-11-27	2020-12-05	leicht	ja	2020-11-27	2020-12-15	stark	ja	2020-11-27
21	w	50	2020-11-04	POS	29	nein		nein		nein		ja	2020-11-02	nein		nein		nein		nein		Pflegepersonal	ungeimpft	ja	sicher Nosokomial	2021-07-13	2021-07-13	nein				ja	2020-11-01	2021-07-13	stark	ja	2020-11-01	2021-07-13	stark	ja	2020-11-01	2021-01-01		nein				ja	2021-01-01
22	w	29	2020-11-04	POS	27																	Sonstige	ungeimpft	ja	sicher Nosokomial	2021-06-28	2020-12-01	ja	2020-11-01	2021-06-28	mittel	ja	2021-01-01	2021-06-28	mittel	ja	2021-01-01	2021-06-28	mittel	nein				ja	2021-01-01	2021-06-28	mittel	nein
23	w	46	2020-11-06	POS	34																	Pflegepersonal	ungeimpft	nein	mitgebracht	2021-06-23	2021-03-01	nein				nein				nein				nein				nein				nein
24	w	49	2020-11-09	POS	26	nein		nein		nein		ja	2020-11-09	nein								Pflegepersonal	ungeimpft	nein	mitgebracht	2021-06-17	2020-11-10	nein				ja	2020-11-12	2021-06-17	mittel	nein				nein				nein				nein
25	m	32	2020-11-10	POS	20	nein		nein		nein		nein		nein		nein		nein		ja	2020-11-09	Pflegepersonal	ungeimpft	ja	sicher Nosokomial	2021-06-25	2021-05-01	nein				nein				nein				nein				nein				nein
26	m	61	2020-11-10	POS	25	ja	2020-11-05	ja	2020-11-06	ja	2020-11-06	nein		nein		ja	2020-11-06	nein		nein		Pflegepersonal	ungeimpft	ja	sicher Nosokomial	2021-06-25	2020-12-01	nein				nein				nein				nein				ja	2020-11-10	2020-11-11		nein
27	w	44	2020-11-10	POS	23	nein		nein		ja	2020-11-07	nein		nein		nein		nein		nein		Pflegepersonal	ungeimpft	ja	sicher Nosokomial	2021-06-17	2020-11-23	nein				ja	2020-11-12	2020-11-19	stark	ja	2020-11-12	2020-11-19	stark	nein				ja	2020-11-08	2020-11-15	mittel	ja	2020-11-08
28	w	29	2020-11-11	POS	36	nein		nein		nein		nein		nein		nein		nein		nein		Pflegepersonal	ungeimpft	nein	mitgebracht	2021-06-23	2020-12-02	ja	2021-02-01	2021-06-23	leicht	nein				nein				nein				nein				nein
30	m	56	2020-11-12	POS	27	ja	2020-11-10	ja	2020-11-11	ja	2020-11-10	nein		nein		nein		nein		ja	2020-11-10	Pflegepersonal	ungeimpft	ja	sicher Nosokomial	2021-06-25	2020-12-03	nein				ja	2020-11-12	2021-06-25	mittel	nein				nein				nein				nein
31	w	26	2020-11-16	POS		ja	2020-11-11	nein		ja	2020-11-11	nein		nein		ja	2020-11-11	nein		nein		Sonstige	ungeimpft	nein	mitgebracht	2021-06-24	2021-06-24	nein				ja	2020-10-01	2021-06-24	stark	nein				nein				ja	2020-10-01	2021-06-24	mittel	ja	2020-10-01
32	m	52	2020-11-24	POS	28					ja	2020-11-24							ja	2020-11-24			Pflegepersonal	ungeimpft	ja	sicher Nosokomial	2021-06-24	2021-06-24	nein				ja	2020-11-01	2021-06-24	stark	nein				nein				nein				nein
33	w	59	2020-11-26	POS		nein		nein		nein		nein		nein		nein		nein		nein		Sonstige	ungeimpft	ja	sicher Nosokomial	2021-06-18	2020-11-02	ja	2020-10-30	2020-12-01	stark	nein				nein				nein				ja	2020-11-10	2020-12-03	stark	ja	2020-11-10
34	w	49	2020-12-03	POS	15	nein		nein		nein		nein		nein		ja	2020-12-01	nein		nein		Sonstige	ungeimpft	nein	mitgebracht	2021-06-17	2021-01-20	ja	2020-12-16	2021-06-17		nein				nein				nein				nein				nein
35	m	36	2020-12-05	POS	27	nein		nein		nein		nein		nein		nein		nein		ja	2020-12-05	Pflegepersonal	ungeimpft	ja	möglicherweise Nosokomial	2021-06-24	2021-03-01	ja	2020-12-01	2021-04-01	stark	nein				nein				ja	2020-12-01	2021-06-24	mittel	nein				ja	2020-12-01
36	w	27	2020-12-07	POS																		Pflegepersonal	ungeimpft	nein	mitgebracht	2021-06-28	2020-12-15	nein				nein				nein				nein				nein				nein
37	w	41	2020-12-08	POS		ja	2020-12-06	nein		ja	2020-12-06	ja	2020-12-06	nein		ja	2020-12-06	nein		nein		Pflegepersonal	ungeimpft	nein	mitgebracht	2021-06-28	2021-06-28	ja	2020-12-01	2021-06-28	stark	ja	2020-12-01	2021-01-01	stark	ja	2020-12-01	2021-01-01	stark	nein				ja	2020-12-01	2021-01-01	stark	nein
38	w	60	2020-12-10	POS	22	ja		nein		ja		nein		nein		ja		ja	2020-12-07	nein		Pflegepersonal	ungeimpft	nein	möglicherweise Nosokomial	2021-06-25	2020-12-10	ja	2020-12-10	2021-01-31	leicht	ja	2020-12-10	2021-03-31	stark	ja	2020-12-10	2021-03-31	stark	nein				ja	2020-12-10	2021-02-28	mittel	nein
39	m	20	2020-12-14	POS	24	nein		nein		nein		nein		nein		nein		nein		nein		Sonstige	ungeimpft	nein	möglicherweise Nosokomial	2021-06-25	2020-12-14	ja	2020-12-01	2021-06-25	mittel	ja	2020-12-01	2021-02-01	mittel	ja	2020-12-01	2021-02-01	mittel	nein				nein				ja	2020-12-01
40	m	32	2020-12-14	POS	29	nein		nein		nein		nein		nein		nein		nein		ja		Pflegepersonal	ungeimpft	ja	sicher Nosokomial	2021-06-23	2021-01-15	ja	2020-12-14	2021-01-15		ja	2020-12-14	2021-01-15		ja	2020-12-14	2021-01-15		nein				ja	2020-12-14	2021-01-15		nein
41	w	58	2020-12-15	POS	24					ja	2020-12-15			ja	2020-12-16	ja	2020-12-16					Pflegepersonal	ungeimpft	nein	sicher Nosokomial	2021-06-24	2021-06-24	ja	2020-12-21	2021-06-24	mittel	ja	2020-12-21	2021-02-21	mittel	ja	2020-12-21	2021-02-21	mittel	nein				nein				nein
42	w	26	2020-12-17	POS		nein		nein		nein		nein		nein		ja	2020-12-16	nein		nein		Pflegepersonal	ungeimpft	nein	mitgebracht	2021-07-13	2020-12-17	nein				nein				nein				nein				nein				nein
43	w	44	2020-12-21	POS	25	nein		nein		nein		nein		nein		nein		nein		ja	2020-12-19	Sonstige	ungeimpft	nein	mitgebracht	2021-06-25	2020-12-25	nein				nein				nein				nein				nein				nein
44	w	28	2020-12-23	POS	32	nein		nein		ja	2020-12-03	nein		nein		nein		nein		ja	2020-12-03	Sonstige	ungeimpft	nein	mitgebracht	2021-06-17	2021-03-15	nein				nein				ja	2021-01-06	2021-06-17	mittel	nein				nein				ja	2021-01-06
45	w	61	2020-12-23	POS	31	ja	2020-12-23	ja	2020-12-23	ja	2020-12-23	ja	2020-12-23	nein		ja	2020-12-23	nein		nein		Pflegepersonal	ungeimpft	nein	mitgebracht	2021-06-24	2021-04-01	nein				nein				ja	2020-12-28	2021-01-04	leicht	nein				ja	2020-12-21	2021-02-01	stark	nein
46	w	47	2020-12-24	POS	31	nein		nein		ja	2020-12-23	nein		nein		nein		nein		nein		Pflegepersonal	ungeimpft	ja	möglicherweise Nosokomial	2021-06-25	2020-12-30	nein				nein				nein				nein				nein				nein
47	w	36	2020-12-28	POS	29	nein		nein		nein		nein		nein		nein		nein		nein		Pflegepersonal	ungeimpft	ja	mitgebracht	2021-06-29	2021-01-06	ja	2021-01-01	2021-06-29	mittel	ja	2021-01-01	2021-02-01	stark	ja	2021-01-01	2021-02-01	stark	nein				ja	2020-12-28	2021-01-07	mittel	ja	2021-01-01
48	m	52	2020-12-30	POS	30					unklar												Pflegepersonal	ungeimpft	ja	mitgebracht	2021-06-25	2020-12-30	nein				nein				nein				nein				nein				nein
49	m	28	2020-12-31	POS		nein		ja	2020-12-31	ja	2020-12-31	ja	2020-12-30	nein		nein		nein		nein		Pflegepersonal	ungeimpft	nein	sicher Nosokomial	2021-06-18	2021-02-01	ja	2020-12-31	2021-01-22	stark	ja	2021-01-02	2021-01-22	stark	ja	2021-01-02	2021-01-22	stark	ja	2020-12-31	2021-01-14	leicht	ja	2021-01-01	2021-01-16	stark	nein
50	w	45	2021-01-02	POS	28																	Pflegepersonal	ungeimpft	nein	mitgebracht	2021-06-18	2021-01-15	nein				ja	2021-01-07	2021-01-15	stark	ja	2021-01-07	2021-01-15	stark	nein				ja	2021-01-06	2021-01-08	mittel	nein
51	w	45	2021-01-02	POS	24																	Pflegepersonal	ungeimpft	nein	sicher Nosokomial	2021-06-23	2021-06-23	ja	2021-01-02	2021-06-23	stark	nein				nein				nein				ja	2021-01-02	2021-06-23	stark	nein
52	w	51	2021-01-03	POS	19	nein		nein		nein		nein		nein		nein		nein		nein		Pflegepersonal	ungeimpft	nein	sicher Nosokomial	2021-06-29	2021-04-03	ja	2021-01-03	2021-06-29	mittel	nein				nein				ja	2021-01-03	2021-01-09	mittel	ja	2021-01-03	2021-01-10	stark	nein
53	w	50	2021-01-03	POS																		Pflegepersonal	ungeimpft	nein	sicher Nosokomial	2021-06-25	2021-06-01	ja	2021-01-03	2021-05-30	stark	ja	2021-01-03	2021-06-25	mittel	ja	2021-01-03	2021-06-25	mittel	ja	2021-01-03	2021-06-25	leicht	ja	2021-01-03	2021-06-25	stark	ja	2021-01-03
54	w	45	2021-01-04	POS	24																	Pflegepersonal	ungeimpft	nein	sicher Nosokomial	2021-06-28	2021-02-01	ja	2021-01-01	2021-06-28	mittel	ja	2021-01-01	2021-05-01	stark	ja	2021-01-01	2021-05-01	mittel	nein				ja	2021-01-01	2021-05-01	stark	ja	2021-01-01
55	w	29	2021-01-05	POS	27	ja	2021-01-04	ja	2021-01-04	nein		nein		nein		ja	2021-01-04	nein		nein		Pflegepersonal	ungeimpft	nein	mitgebracht	2021-06-24	2021-01-18	nein				nein				nein				nein				nein				nein
56	w	38	2021-01-06	POS	16	nein		nein		nein						ja	2021-01-06	nein		nein		Pflegepersonal	ungeimpft	nein	sicher Nosokomial	2021-07-02	2021-02-01	ja	2021-01-06	2021-02-01	leicht	ja	2021-01-06	2021-07-02	stark	ja	2021-01-06	2021-07-02	stark	nein				nein				ja	2021-01-06
57	m	46	2021-01-06	POS	14	nein		ja	2021-01-04	nein		nein		nein		nein		nein		nein		Ärztliches Personal	ungeimpft	ja	mitgebracht	2021-07-06	2021-03-01	nein				ja	2021-01-05	2021-02-15	leicht	ja	2021-01-05	2021-02-15	leicht	nein				nein				nein
58	w	51	2021-01-08	POS	14	nein		nein		ja		nein		nein		nein		nein		nein		Pflegepersonal	ungeimpft	nein	sicher Nosokomial	2021-06-25	2021-06-25	ja	2021-01-01	2021-06-25	stark	ja	2021-01-01	2021-02-01	stark	ja	2021-01-01	2021-02-01	stark	nein				nein				ja	2021-01-01
59	m	48	2021-01-08	POS	26	nein		nein		nein		nein		nein		nein		nein		nein		Pflegepersonal	ungeimpft	nein	sicher Nosokomial	2021-06-18	2021-06-18	nein				ja	2021-01-08	2021-06-18	leicht	ja	2021-01-08	2021-06-18	leicht	nein				nein				nein
60	w	47	2021-01-08	POS	27	nein		nein		ja	2021-01-08					ja	2021-01-08	nein		nein		Pflegepersonal	ungeimpft	nein	mitgebracht	2021-06-29	2021-02-01	ja	2021-01-09	2021-02-01	mittel	ja	2021-01-09	2021-02-01	stark	ja	2021-01-09	2021-02-01	stark	nein				nein				nein
61	w	51	2021-01-08	POS	33	nein		nein		nein						nein		nein		nein		Sonstige	ungeimpft	ja	sicher Nosokomial	2021-06-18	2021-02-20	ja	2021-01-09	2021-02-21	stark	nein				nein				nein				ja	2021-01-16	2021-02-08	stark	ja	2021-01-09
62	w	58	2021-01-11	POS	20																	Pflegepersonal	ungeimpft	nein	sicher Nosokomial	2021-06-18	2021-06-18	ja	2021-01-10	2021-02-26	leicht	ja	2021-01-10	2021-04-15	leicht	ja	2021-01-10	2021-04-15	leicht	nein				ja	2021-01-10	2021-01-12	leicht	nein
63	w	54	2021-01-11	POS	27	ja	2021-01-11															Pflegepersonal	ungeimpft	nein	sicher Nosokomial	2021-06-29	2021-06-29	ja	2021-01-01	2021-05-01	stark	ja	2021-01-01	2021-02-06	stark	ja	2021-01-01	2021-02-06	stark	nein				ja	2021-01-01	2021-06-29	stark	ja	2021-01-01
64	w	29	2021-01-11	POS	28																	Pflegepersonal	ungeimpft	nein	sicher Nosokomial	2021-06-28	2021-01-18	nein				nein				nein				nein				nein				nein
65	m	56	2021-01-18	POS	29	ja	2021-01-14	ja	2021-01-14	ja	2021-01-14					nein		nein		nein		Sonstige	ungeimpft	nein	mitgebracht	2021-06-18	2021-02-06	ja	2021-01-14	2021-02-06		nein				nein				nein				nein				nein
66	w	43	2021-01-20	POS	18	nein		nein		ja	2021-01-20					nein		ja	2021-01-20	nein		Pflegepersonal		ja	möglicherweise Nosokomial	2021-06-28	2021-01-24	nein				nein				nein				nein				nein				nein
67	w	33	2021-01-22	POS	21	ja	2021-01-21	ja	2021-01-23	ja	2021-01-21					ja	2021-01-21	nein		nein		Pflegepersonal		ja	mitgebracht	2021-07-13	2021-02-01	nein				ja	2021-01-22	2021-02-01	stark	ja	2021-01-22	2021-02-01	stark	ja	2021-01-21	2021-01-24	leicht	ja	2021-01-22	2021-02-04	stark	nein
68	w	59	2021-02-01	POS	27	nein		nein		ja	2021-02-01					nein		nein		nein		Sonstige		nein	mitgebracht	2021-07-01	2021-07-01	ja	2021-02-15	2021-07-01	stark	ja	2021-02-15	2021-07-01	mittel	nein				nein				ja	2021-02-15	2021-07-01	mittel	ja	2021-02-15
69	m	58	2021-02-16	POS	30	ja		ja		nein						nein		nein		ja		Pflegepersonal		nein	mitgebracht	2021-06-18	2021-02-19	nein				nein				nein				nein				nein				nein
71	m	61	2021-04-01	POS	36	nein		nein		nein		nein				nein		nein		nein		Ärztliches Personal	geimpft	nein	mitgebracht	2021-06-24	2021-04-01	nein				nein				nein				nein				nein				nein
72	w	28	2021-04-08	POS	29	ja	2021-04-07	nein		nein		nein		nein		ja	2021-04-07	nein		nein		Pflegepersonal		ja	möglicherweise Nosokomial	2021-07-05	2021-04-26	nein				nein				nein				nein				nein				ja	2021-04-01
73	w	24	2021-04-09	POS	21																	Sonstige		nein	mitgebracht	2021-06-28	2021-06-28	ja	2021-04-01	2021-06-28	stark	ja	2021-04-01	2021-05-01	stark	ja	2021-04-01	2021-05-01	stark	nein				ja	2021-04-01	2021-06-20	stark	nein
74	w	25	2021-04-09	POS	39	nein		nein		nein		nein		nein		nein		nein		nein		Sonstige		nein	mitgebracht	2021-06-17	2021-06-17	ja	2021-04-09	2021-06-17	mittel	nein				nein				nein				nein				ja	2021-04-09
75	w	31	2021-04-14	POS	32	nein		nein		nein		nein		nein		nein		nein		nein		Pflegepersonal		ja	möglicherweise Nosokomial	2021-06-28	2021-01-20	ja	2021-01-20	2021-06-28	stark	nein				nein				nein				nein				nein
76	w	28	2021-04-15	POS	39	nein		nein		nein		nein		ja	2021-04-12	ja	2021-04-12	nein		nein		Sonstige		nein	mitgebracht	2021-07-05	2021-05-03	ja	2021-04-13	2021-04-16	stark	nein				nein				nein				ja	2021-04-13	2021-04-16	stark	nein
77	w	23	2021-04-23	POS		ja	2021-04-21	nein		nein		ja	2021-04-21	ja	2021-04-21	ja	2021-04-21	nein		nein		Sonstige		nein	mitgebracht	2021-06-28	2021-02-24	ja	2021-04-01	2021-06-28	leicht	nein				ja	2021-04-01	2021-05-10	stark	nein				nein				nein
78	w	44	2021-04-23	NEG		nein		nein		nein		nein		nein		nein		nein		nein		Pflegepersonal		nein	mitgebracht	2021-06-28	2021-04-23	nein				nein				nein				nein				nein				nein
79	m	31	2021-04-26	POS		ja	2021-04-25	nein		ja	2021-04-25	ja	2021-04-25	nein		nein		nein		nein		Pflegepersonal		ja	möglicherweise Nosokomial	2021-06-29	2021-06-05	nein				nein				nein				nein				nein				nein
80	w	46	2021-04-27	POS	15	ja	2021-04-27	nein		nein						ja	2021-04-27	nein		nein		Sonstige		nein	mitgebracht	2021-06-23	2021-06-01	nein				ja	2021-04-27	2021-06-23	stark	ja	2021-04-27	2021-06-23	stark	nein				nein				nein
81	w	43	2021-04-29	POS	33																	Sonstige		nein	sicher Nosokomial	2021-06-28	2021-05-30	ja	2021-04-29	2021-05-15	mittel	nein				nein				ja	2021-04-29	2021-05-06	mittel	ja	2021-04-29	2021-05-06	stark	ja	2021-04-29
82	w	35	2021-04-30	POS	28	ja	2021-04-30	nein		ja	2021-04-30	ja	2021-04-30	ja	2021-04-30	ja	2021-04-29	nein		ja	2021-05-02	Pflegepersonal		nein	möglicherweise Nosokomial	2021-06-29	2021-06-01	ja	2021-04-30	2021-06-01	mittel	ja	2021-04-30	2021-06-29	stark	ja	2021-04-30	2021-06-29	stark	ja	2021-04-30	2021-05-15	mittel	ja	2021-04-30	2021-05-02	stark	ja	2021-04-30
83	w	33	2021-04-20	POS	30	nein		nein		nein		nein		nein		nein		nein		nein		Pflegepersonal	ungeimpft	ja	möglicherweise Nosokomial	2021-07-21	2021-07-21	ja	2021-05-09	2021-07-21	mittel	ja	2021-05-27	2021-07-21	mittel	ja	2021-05-27	2021-07-10	stark	ja	2021-04-20	2021-07-21	stark	ja	2021-04-20	2021-07-21	mittel	ja	2021-05-10
84	w	25	2020-11-02	POS	21	nein		ja	2020-11-01	ja	2020-11-01	nein		ja	2020-11-01	ja	2020-11-01	nein		ja	2020-11-02	Pflegepersonal	ungeimpft	nein	mitgebracht	2021-07-05	2020-11-18	nein				nein				nein				nein				nein				nein
85	w	54	2020-04-01	POS		ja	2020-03-31	nein		ja	2020-03-31	nein				ja	2020-03-30					Pflegepersonal		ja	möglicherweise Nosokomial	2021-07-15	2020-04-22	ja	2020-04-01	2020-04-20	stark	ja	2020-04-08	2021-07-15	mittel	ja	2020-04-08	2021-07-15	stark	nein				ja	2020-04-01	2020-07-15	leicht	ja	2020-04-15
86	w	26	2020-11-02	POS	22	nein		nein		nein		ja	2020-10-30	ja	2020-11-01	ja	2020-11-01	nein		ja	2020-10-31	Pflegepersonal	ungeimpft	nein	möglicherweise Nosokomial	2021-07-21	2020-12-07	ja	2020-11-30	2021-01-15	stark	ja	2020-11-09	2021-07-21	mittel	ja	2020-10-31	2020-11-06	stark	ja	2020-10-31	2020-11-03	leicht	ja	2020-11-05	2020-11-07	mittel	ja	2020-11-12
87	w	45	2020-12-10	POS	27	nein		nein		nein		nein		ja	2020-12-10	ja	2020-12-10	nein		nein		Sonstige	ungeimpft	nein	mitgebracht	2021-07-12	2021-01-10	ja	2020-12-10	2020-12-17	stark	ja	2020-12-10	2021-01-10	stark	ja	2020-12-10	2021-02-10	stark	nein				ja	2020-12-10	2020-12-31	stark	ja	2020-12-24
88	m	32	2020-03-30	POS		ja	2020-03-29	nein		ja	2020-03-29	ja	2020-03-27	nein		ja	2020-03-29					Sonstige		nein	mitgebracht	2021-07-01	2021-04-30	nein				nein				nein				nein				nein				nein
89	m	33	2020-12-14	POS	24	ja	2020-12-12	ja	2020-12-12	nein		ja	2020-12-12	nein		nein		nein		nein		Sonstige	ungeimpft	nein	sicher Nosokomial	2021-07-01	2021-07-01	ja	2020-12-14	2021-07-01		ja	2020-12-14	2020-12-22		ja	2020-12-14	2020-12-22		nein				ja	2020-12-14	2020-12-19		nein
90	w	24	2020-12-22	POS	21	ja	2020-12-21	nein														Pflegepersonal	ungeimpft	nein	möglicherweise Nosokomial	2021-07-12	2021-01-05	ja	2020-12-22	2021-01-15	leicht	ja	2020-12-22	2021-01-05	stark	ja	2020-12-22	2021-01-05	stark	ja	2020-12-22	2021-01-05	mittel	ja	2020-12-21	2021-01-22	mittel	nein
91	w	37	2021-04-14	POS																		Pflegepersonal	geimpft	ja	möglicherweise Nosokomial	2021-07-01	2021-05-01	nein				ja	2021-04-14	2021-07-01	leicht	nein				nein				nein				nein
92	w	33	2021-05-12	POS	20	nein		nein		nein		nein		nein		nein		nein		nein		Pflegepersonal	ungeimpft	nein	mitgebracht	2021-07-29	2021-05-19	nein				ja	2021-05-15	2021-05-15	leicht	ja	2021-05-15	2021-05-15	leicht	ja	2021-05-14	2021-05-19	leicht	ja	2021-05-11	2021-05-13	mittel	nein
93	w	29	2020-07-12	POS	26																	Pflegepersonal	ungeimpft	ja	sicher Nosokomial	2021-07-08	2020-09-12	nein				nein				ja	2020-07-12	2021-07-08	stark	nein				ja	2020-07-12	2021-07-08	leicht	nein
94	w	22	2021-05-27	POS	26																	Sonstige	ungeimpft	nein	mitgebracht	2021-07-29	2021-06-24	ja	2021-05-30	2021-06-06	stark	ja	2021-06-01	2021-06-17	stark	ja	2021-06-01	2021-06-17	stark	nein				ja	2021-05-27	2021-05-30	mittel	ja	2021-05-27
95	w	34	2021-02-22	POS	22																	Sonstige	ungeimpft	nein	möglicherweise Nosokomial	2021-07-06	2021-04-22	ja	2021-02-19	2021-02-24	mittel	ja	2021-02-21	2021-03-07	stark	ja	2021-02-21	2021-03-07	stark	ja	2021-02-20	2021-02-21	mittel	ja	2021-02-22	2021-03-01	stark	ja	2021-02-19
96	w	47	2020-11-06	POS	23																	Pflegepersonal	ungeimpft	ja	mitgebracht	2021-08-04	2021-02-06	ja	2020-11-06	2021-02-06	stark	ja	2020-11-20	2020-12-04	stark	nein				ja	2020-11-06	2020-11-14	mittel	ja	2020-11-06	2021-01-01	stark	ja	2020-11-06
97	w	40	2020-12-23	POS		nein		nein		nein		nein		nein		nein		nein		nein		Ärztliches Personal	ungeimpft	nein	mitgebracht	2021-07-15	2020-10-23	nein				nein				nein				nein				nein				nein
98	w	32	2020-12-15	POS	23	ja	2020-12-12	nein		ja	2020-12-12	ja	2020-12-12	nein		ja	2020-12-12	nein		ja	2020-12-13	Sonstige	ungeimpft	nein	sicher Nosokomial	2021-07-12	2020-12-20	ja	2020-12-18	2020-12-20	leicht	ja	2020-12-12	2021-04-12	stark	ja	2020-12-12	2021-04-12	stark	ja	2020-12-12	2020-12-14	leicht	nein				nein
99	w	52	2020-07-07	POS																		Pflegepersonal	ungeimpft	ja	sicher Nosokomial	2021-07-01	2021-07-01	ja	2020-07-07	2021-07-01		nein				nein				ja	2020-07-07	2020-07-20	leicht	nein				ja	2020-07-07
100	w	58	2020-12-15	POS	28	nein		nein		nein		ja	2020-12-10	nein		nein		nein		nein		Sonstige	ungeimpft	nein	mitgebracht	2021-08-09	2020-12-14	nein				nein				nein				ja	2020-12-13	2020-12-14	leicht	ja	2020-12-13	2020-12-14	mittel	nein
101	w	19	2021-03-09	POS		nein		nein		ja	2021-03-05	nein		nein		ja	2021-03-06	nein		nein		Sonstige		nein	mitgebracht	2021-07-08	2021-04-17	nein				nein				nein				nein				nein				nein
102	m	40	2021-04-14	POS	24	nein		nein		nein		ja	2021-04-12	nein		nein		nein		nein		Sonstige	ungeimpft	nein	mitgebracht	2021-07-19	2021-07-19	ja	2021-04-14	2021-05-16	leicht	nein				ja	2021-04-17	2021-04-20	mittel	nein				ja	2021-04-16	2021-04-28	mittel	ja	2021-04-23
103	w	39	2020-12-16	POS	21	ja	2020-12-14	nein		ja	2020-12-12	ja	2020-12-14	ja	2020-12-14	ja	2020-12-14	nein		ja	2020-12-15	Pflegepersonal	ungeimpft	nein	mitgebracht	2021-07-07	2021-01-15	nein				nein				nein				nein				nein				nein
104	w	64	2021-02-19	POS	15	nein		nein		ja	2021-02-15	nein		nein		ja	2021-02-15	nein		nein		Sonstige		nein	sicher Nosokomial	2021-07-05	2021-03-24	ja	2021-02-15	2021-03-24	mittel	nein				nein				nein				ja	2021-02-15	2021-02-25	mittel	nein
105	m	41	2020-12-15	POS	17	ja	2020-12-12	nein		nein		ja	2020-12-12	ja	2020-12-12	ja	2020-12-12	nein		nein		Sonstige	ungeimpft	nein	sicher Nosokomial	2021-07-06	2021-04-01	ja	2020-12-15	2020-12-29	mittel	ja	2020-12-14	2020-12-16	stark	ja	2020-12-14	2020-12-16	stark	nein				nein				ja	2020-12-14
106	w	61	2020-10-29	POS																		Sonstige		nein	mitgebracht	2021-07-15	2020-11-29	ja	2020-10-29	2020-11-12	stark	ja	2020-11-02	2021-07-15	mittel	ja	2020-11-02	2021-07-15	mittel	nein				ja	2020-10-29	2020-11-29	stark	nein
107	w	49	2021-04-28	POS	36																	Ärztliches Personal	geimpft	nein	mitgebracht	2021-07-01	2021-04-28	nein				nein				nein				nein				nein				nein
108	m	23	2020-10-13	POS	26	nein		ja	2020-10-07	nein		nein		nein		nein		ja	2020-10-07	nein		Sonstige	ungeimpft	nein	mitgebracht	2021-07-06	2020-10-20	nein				nein				nein				nein				nein				ja	2020-10-27
109	w	30	2021-02-27	POS	37																	Sonstige		nein	möglicherweise Nosokomial	2021-07-01	2021-04-15	ja	2021-02-27	2021-03-15		ja	2021-03-01	2021-03-07	leicht	ja	2021-03-01	2021-03-07	leicht	nein				nein				ja	2021-02-27
110	w	51	2021-02-19	POS	24	ja	2021-02-19	nein		nein		nein		nein		ja	2021-02-19	nein		nein		Sonstige		nein	sicher Nosokomial	2021-07-06	2021-02-19	nein				nein				nein				nein				nein				nein
111	w	24	2021-04-10	POS																		Pflegepersonal	ungeimpft	nein	mitgebracht	2021-08-09	2021-08-09	ja	2021-04-03	2021-08-09	stark	ja	2021-04-30	2021-05-14	mittel	ja	2021-04-30	2021-05-14	stark	ja	2021-04-07	2021-04-30	stark	ja	2021-04-08	2021-04-13	stark	ja	2021-04-30
112	w	18	2020-10-15	POS	31																	Sonstige		nein	mitgebracht	2021-08-09	2020-10-20	nein				ja	2020-10-16	2020-10-30	stark	ja	2020-10-16	2020-10-30	stark	ja	2020-10-15	2020-10-20	leicht	nein				nein
113	w	25	2020-04-03	POS																		Pflegepersonal	ungeimpft	nein	mitgebracht	2021-08-09	2020-04-03	nein				ja	2020-04-03	2020-04-10	stark	ja	2020-04-03	2020-04-10	stark	nein				nein				nein
115	m	27	2020-03-16	POS		nein		nein		nein				nein		nein						Pflegepersonal		nein	mitgebracht	2021-07-14	2020-04-01	nein				nein				ja	2020-03-16	2020-04-01	stark	nein				nein				nein
116	w	47	2020-03-31	POS						unklar												Pflegepersonal		nein	mitgebracht	2021-08-03	2020-12-31	nein				ja	2020-03-31	2021-08-03	stark	ja	2020-03-31	2021-08-03	stark	nein				nein				nein
117	w	46	2020-04-02	POS		ja	2020-03-31	ja	2020-03-29	ja	2020-03-29	nein		ja	2020-03-29	ja	2020-03-29	nein		nein		Pflegepersonal	ungeimpft	nein	mitgebracht	2021-07-21	2020-04-22	ja	2020-04-02	2020-04-22	stark	nein				nein				nein				ja	2020-04-02	2020-04-05	stark	nein
118	w	18	2020-04-03	POS		ja	2020-03-30	nein		nein		nein		nein		nein		nein		ja	2020-04-15	Pflegepersonal	ungeimpft	nein	mitgebracht	2021-07-14	2020-04-19	ja	2020-04-15	2020-04-30	mittel	ja	2020-04-15	2020-07-15	stark	ja	2020-04-15	2020-07-15	stark	nein				nein				nein
119	m	19	2020-04-03	POS		nein		nein		nein				nein		nein						Pflegepersonal		nein	mitgebracht	2021-07-14		nein				nein				nein				nein				nein				nein
120	w	30	2020-04-03	POS		nein		ja		ja				nein		nein						Sonstige		nein	mitgebracht	2021-07-16	2021-07-16	ja	2020-03-31	2020-04-03	leicht	ja	2020-04-01	2021-04-15	stark	ja	2020-04-01	2021-04-15	mittel	nein				ja	2020-03-30	2020-04-06	mittel	ja	2020-04-01
121	m	36	2020-04-06	POS		ja	2020-04-04	nein		nein				nein		nein						Sonstige		nein	sicher Nosokomial	2021-07-27	2020-05-15	nein				nein				nein				nein				nein				nein
122	w	45	2020-04-11	POS		nein		ja		nein				nein		nein						Ärztliches Personal		ja	möglicherweise Nosokomial	2021-07-14	2021-07-14	ja	2020-04-09	2021-07-14	stark	nein				nein				nein				ja	2020-04-09	2021-07-14		ja	2020-04-09
123	w	26	2020-03-14	POS		nein		ja	2020-03-12	nein		nein		nein		ja		nein		ja	2020-03-12	Ärztliches Personal		nein	mitgebracht	2021-07-27	2020-07-19	ja	2020-03-12	2020-03-16	leicht	ja	2020-03-12	2020-03-19	leicht	ja	2020-03-12	2020-03-19	leicht	nein				nein				nein
124	m	36	2020-04-19	POS		nein		nein		ja	2021-04-19	nein		nein		nein		nein		ja	2020-04-19	Ärztliches Personal		nein	mitgebracht	2021-07-14	2021-06-01	ja	2020-04-19	2021-07-14	mittel	ja	2020-04-19	2020-04-21	stark	ja	2020-04-19	2020-04-21	stark	nein				ja	2020-04-19	2020-04-30	mittel	nein
125	m	31	2020-06-12	POS		nein		ja	2020-05-30	nein		nein		nein		ja	2020-05-30	nein		nein		Sonstige		nein	mitgebracht	2021-07-15	2020-06-15	ja	2020-05-30	2021-06-03	leicht	ja	2020-06-09	2020-06-11	leicht	ja	2020-06-09	2020-06-11	leicht	nein				nein				nein
126	m	37	2020-07-03	POS		ja	2020-07-03	nein		nein		nein		ja	2020-07-03	nein		nein		nein		Sonstige		nein	mitgebracht	2021-07-14	2020-07-10	ja	2020-07-03	2020-07-10	leicht	nein				nein				nein				nein				nein
127	w	32	2020-07-23	POS		nein		ja	2020-07-21	ja	2020-07-22	nein				ja	2020-07-22	ja	2020-07-23	nein		Ärztliches Personal	ungeimpft	nein	mitgebracht	2021-08-04	2020-08-04	ja	2020-07-22	2021-08-04	stark	ja	2020-08-05	2020-10-15	stark	ja	2020-08-05	2020-10-15	stark	ja	2020-07-22	2020-08-05	mittel	ja	2020-07-22	2020-08-27	leicht	ja	2020-07-22
128	w	44	2020-08-09	POS		nein		ja	2020-08-13	ja	2020-08-09	nein		nein		ja	2020-08-09	nein		ja	2020-08-13	Sonstige		nein	mitgebracht	2021-07-14	2020-12-09	ja	2020-08-09	2020-08-13	leicht	ja	2020-08-09	2020-12-01	stark	ja	2020-08-09	2020-12-01	stark	nein				ja	2020-08-09	2020-08-30	stark	ja	2020-08-09
129	w	42	2020-08-29	POS	30	ja	2020-08-28	ja	2020-08-28	ja	2020-08-28	ja	2020-08-28	ja	2020-08-28	ja	2020-08-28	nein		ja	2020-08-28	Sonstige	ungeimpft	nein	mitgebracht	2021-07-14	2020-11-01	ja	2020-08-29	2020-10-30	mittel	ja	2020-08-29	2020-09-15	mittel	ja	2020-08-29	2020-09-15	mittel	ja	2020-08-29	2020-09-05	mittel	nein				nein
130	w	26	2020-09-05	POS	22	ja	2020-09-05	nein		ja	2020-09-04	ja	2020-09-05	ja	2020-09-05	ja	2020-09-05	nein		ja	2020-09-04	Sonstige		nein	mitgebracht	2021-08-03	2021-08-03	nein				ja	2020-09-18	2021-08-03	leicht	ja	2020-09-18	2021-08-03	leicht	nein				ja	2020-09-04	2020-09-14	mittel	ja	2020-10-04
131	m	57	2020-09-08	POS	19	nein		nein		nein		nein		nein		nein		nein		nein		Pflegepersonal		nein	sicher Nosokomial	2021-07-16	2021-04-01	ja	2020-09-08	2020-10-10	leicht	nein				nein				nein				nein				ja	2020-09-08
132	w	19	2020-09-10	POS	30	ja	2020-09-09									ja	2020-09-09					Sonstige		nein	möglicherweise Nosokomial	2021-07-14	2020-11-12	nein				ja	2020-09-16	2020-10-29	mittel	ja	2020-09-16	2020-10-29	stark	nein				nein				ja	2020-09-20
133	w	33	2020-09-12	POS		nein		nein		nein		nein		nein		nein		nein		ja	2020-09-13	Ärztliches Personal	Moderna	nein	sicher Nosokomial	2021-08-04	2020-10-03	nein				ja	2020-09-13	2021-08-04	stark	ja	2020-09-13	2021-08-04	stark	ja	2020-09-14	2020-09-24	mittel	nein				nein
134	m	50	2020-09-26	POS	15																	Ärztliches Personal		nein	mitgebracht	2021-08-19	2020-10-15	nein				ja	2020-09-28	2020-10-10	stark	ja	2020-09-28	2020-10-10	stark	nein				ja	2020-09-27	2020-09-29	mittel	ja	2020-09-27
135	w	52	2020-09-29	POS	31	ja	2020-09-28	ja	2020-09-28	ja	2020-09-23	ja	2020-09-28	nein		nein		ja	2020-09-28	nein		Pflegepersonal		ja	möglicherweise Nosokomial	2021-07-14	2021-07-14	ja	2020-09-28	2020-11-15	mittel	nein				nein				nein				ja	2020-09-28	2020-11-15	mittel	ja	2020-11-01
136	m	29	2020-10-06	POS	16	nein		nein		nein		nein		nein		nein		nein		nein		Ärztliches Personal		ja	mitgebracht	2021-07-14	2020-11-15	ja	2020-10-06	2020-11-12	mittel	nein				nein				nein				nein				nein
138	m	53	2020-10-07	POS																		Pflegepersonal	ungeimpft	nein	mitgebracht	2021-07-20	2021-07-20	ja	2020-10-07	2021-07-20	mittel	nein				nein				nein				nein				nein
139	m	37	2020-10-10	POS	26			nein		ja	2020-10-09	nein		nein		ja	2020-10-09			nein		Ärztliches Personal		nein	mitgebracht	2021-07-16	2020-12-16	ja	2020-10-09	2020-10-30	stark	nein				nein				nein				ja	2020-10-10	2020-10-20	mittel	nein
140	w	48	2020-10-13	POS	24	nein		nein		nein		nein		nein		nein		nein		nein		Pflegepersonal	unklar	ja	möglicherweise Nosokomial	2021-07-06	2021-07-06	ja	2020-11-01	2021-05-01		ja	2020-10-19	2020-10-24	stark	ja	2020-10-19	2020-10-24	stark	nein				ja	2020-10-14	2021-04-01	mittel	ja	2020-10-14
141	m	53	2020-10-13	POS		ja	2020-10-11	nein		ja	2020-10-13	nein		nein		nein		nein		nein		Sonstige	Biontech	nein	mitgebracht	2021-07-22	2021-02-01	ja	2020-10-13	2021-07-22	mittel	nein				nein				nein				ja	2020-10-11	2020-10-11	stark	ja	2020-10-13
142	w	33	2020-10-15	POS	23	nein		nein		nein		nein		nein		nein		nein		nein		Pflegepersonal		ja	möglicherweise Nosokomial	2021-07-09	2020-11-01	ja	2020-10-15	2020-11-06	mittel	ja	2020-10-20	2021-07-09	stark	nein				ja	2020-10-15	2020-10-21	stark	ja	2020-10-15	2020-10-21	stark	nein
143	m	46	2020-10-20	POS		ja		ja	2020-10-19	ja	2020-10-20					ja		nein		ja		Pflegepersonal		ja	möglicherweise Nosokomial	2021-07-15	2021-07-15	ja	2020-10-20	2020-10-27	leicht	ja	2020-10-19	2020-11-16	leicht	ja	2020-10-19	2020-11-16	leicht	nein				nein				ja	2020-11-10
144	m	60	2020-10-20	POS	23	ja	2020-10-20	ja	2020-10-20	ja	2020-10-20	ja	2020-10-20	nein		nein		nein		nein		Pflegepersonal	BionTech	nein	sicher Nosokomial	2021-07-28	2021-07-28	ja	2020-10-20	2021-07-28	mittel	ja	2020-11-15	2021-07-28	leicht	ja	2020-11-15	2021-07-28	leicht	ja	2020-10-20	2020-11-15	leicht	ja	2020-10-20	2021-07-28	mittel	ja	2020-10-20
145	w	49	2020-10-21	POS	26	nein		nein		ja		nein		nein		nein		nein		nein		Pflegepersonal		nein	sicher Nosokomial	2021-08-02	2020-12-20	ja	2020-10-21	2021-01-31	stark	ja	2020-10-21	2020-12-02	stark	ja	2020-10-21	2020-12-02	stark	nein				ja	2020-10-24	2020-11-07	stark	ja	2020-10-21
146	m	59	2020-10-21	POS	23	ja	2020-10-21	ja	2020-10-21	ja	2020-10-23	ja	2020-10-21	nein		ja	2020-10-21	nein		ja	2020-10-21	Pflegepersonal	ungeimpft	nein	sicher Nosokomial	2021-07-28	2021-07-28	ja	2020-10-23	2020-10-27	stark	ja	2020-10-21	2020-12-20	mittel	ja	2020-10-21	2020-12-20	mittel	nein				ja	2020-10-21	2021-07-28	mittel	ja	2020-10-21
147	m	28	2020-10-21	POS	15	nein		nein		ja	2020-10-21	nein		nein		nein		nein		nein		Ärztliches Personal		ja	möglicherweise Nosokomial	2021-07-14	2020-12-31	nein				ja	2020-10-21	2021-07-14	mittel	ja	2020-10-21	2021-07-14	mittel	nein				nein				nein
148	w	48	2020-10-22	POS		ja	2020-10-19	nein		ja		nein		nein		ja	2020-10-19	nein		nein		Pflegepersonal		nein	sicher Nosokomial	2021-08-16	2021-08-16	ja	2020-10-19	2021-08-16	mittel	ja	2020-10-21	2020-10-28	leicht	ja	2020-10-21	2021-08-16	leicht	nein				ja	2020-10-19	2020-10-24	mittel	ja	2020-10-29
149	w	40	2020-10-22	POS	17	nein		nein		ja		nein		nein		nein		nein		ja	2020-10-20	Pflegepersonal		nein	sicher Nosokomial	2021-07-30	2021-01-31	nein				ja	2020-10-26	2021-04-26	stark	ja	2020-10-26	2021-04-26	stark	nein				ja	2020-10-19	2020-11-09	stark	ja	2020-11-22
150	w	30	2020-10-22	POS	26	ja	2020-10-21	nein		ja	2020-10-21	nein		nein		ja	2020-10-21	nein		nein		Pflegepersonal		nein	sicher Nosokomial	2021-08-03	2021-08-03	ja	2020-10-22	2020-11-02	mittel	nein				nein				ja	2020-10-22	2020-11-02	leicht	ja	2020-10-22	2020-11-02	mittel	nein
151	w	40	2020-10-22	POS	24	ja	2020-10-10	nein		ja	2020-10-19	nein		nein		nein		nein		nein		Pflegepersonal		nein	sicher Nosokomial	2021-08-03	2020-11-23	ja	2020-10-19	2020-11-19	mittel	ja	2020-10-23	2021-02-28	stark	ja	2020-10-23	2021-02-28	stark	ja	2020-10-23	2020-11-15	leicht	nein				ja	2020-10-23
152	w	33	2020-10-22	POS		nein		nein		ja	2020-10-19	nein		nein		nein		nein		nein		Sonstige		nein	mitgebracht	2021-07-23	2020-11-30	ja	2020-10-19	2020-11-13	mittel	nein				nein				ja	2020-10-19	2020-10-30	leicht	ja	2020-10-19	2020-10-23	leicht	nein
153	m	32	2020-10-23	POS	20	ja	2020-10-20	ja	2020-10-20	nein		ja	2020-10-20	nein		nein		nein		nein		Pflegepersonal		nein	sicher Nosokomial	2021-07-23	2021-02-01	ja	2020-10-23	2020-11-06	stark	ja	2020-10-25	2020-11-08	stark	nein				ja	2020-10-23	2020-11-06	leicht	ja	2020-10-23	2020-11-13	stark	ja	2020-10-13
154	w	20	2020-10-23	POS		nein		nein		ja	2020-10-25	nein		nein		nein		nein		ja	2020-10-23	Sonstige		nein	mitgebracht	2021-08-03	2020-11-08	ja	2020-10-25	2020-11-08	stark	ja	2020-10-23	2020-11-06	stark	ja	2020-10-23	2020-11-06	stark	nein				nein				nein
155	w	50	2020-10-26	POS	31	ja	2020-10-27	ja	2020-10-26	ja	2020-10-27	ja	2020-10-27	nein		ja	2020-10-26			ja	2020-10-28	Pflegepersonal		ja	möglicherweise Nosokomial	2021-06-11	2021-06-11	ja	2020-10-26	2021-06-11	mittel	ja	2020-10-29	2021-01-01	mittel	ja	2020-10-26	2021-06-11	mittel	ja	2020-10-26	2020-10-30		ja	2020-10-26	2021-01-01	mittel	nein
156	m	53	2020-10-26	POS		ja	2020-10-27	ja	2020-10-26													Ärztliches Personal		nein	mitgebracht	2021-07-27	2021-02-05	ja	2020-10-26	2020-10-30	stark	nein				nein				ja	2020-10-26	2020-11-10		ja	2020-10-26	2020-10-30	stark	ja	2020-10-26
157	w	42	2020-10-27	POS		nein		nein		ja	2021-10-26	nein		nein		nein		nein		nein		Sonstige	Biontech	nein	mitgebracht	2021-08-04	2020-11-23	ja	2020-10-26	2020-11-03	mittel	ja	2020-11-01	2020-11-08	stark	ja	2020-11-01	2020-11-08	stark	ja	2020-10-31	2020-11-07	mittel	ja	2020-10-27	2020-10-30	leicht	ja	2020-10-27
158	w	43	2020-10-28	POS	24	ja	2020-10-26	nein		ja	2020-10-26	nein		nein		ja	2020-10-26	nein		nein		Pflegepersonal	ungeimpft	nein	möglicherweise Nosokomial	2021-06-17	2020-11-30	ja	2020-11-01	2021-06-17	mittel	ja	2020-10-26	2020-11-06	stark	ja	2020-10-26	2020-11-06	stark	ja	2020-10-26	2020-11-01	mittel	ja	2020-10-26	2020-11-06	stark	ja	2020-11-06
159	m	17	2020-10-29	POS	21	nein		nein		nein		nein		nein		nein		nein		nein		Sonstige	ungeimpft	nein	mitgebracht	2021-08-03	2020-10-29	nein				nein				nein				nein				nein				nein
160	w	30	2020-10-29	POS		nein		nein		nein		nein		nein		nein		nein		nein		Pflegepersonal		nein	möglicherweise Nosokomial	2021-06-11	2020-12-15	ja	2020-11-12	2021-01-12		ja	2020-11-12	2020-12-03		ja	2020-11-12	2020-11-19		nein				nein				ja	2020-10-29
161	m	48	2020-10-30	POS		nein		ja	2020-10-19	nein		nein		nein		nein		ja	2020-10-19	ja	2020-10-27	Pflegepersonal	BionTech	nein	sicher Nosokomial	2021-07-29	2021-01-31	nein				nein				ja	2020-10-27	2020-12-15	mittel	nein				nein				nein
162	w	52	2020-10-27	POS		ja	2020-10-29	ja	2020-10-29	ja	2020-10-27	nein		nein		ja	2020-10-29	nein		nein		Sonstige	ungeimpft	nein	sicher Nosokomial	2021-07-23	2021-07-23	ja	2020-10-29	2020-11-06	mittel	nein				nein				ja	2020-11-26	2020-11-29	leicht	ja	2020-10-29	2020-11-05	stark	ja	2020-10-29
163	w	49	2020-11-02	POS	28	nein		nein		ja	2020-10-22	nein		nein		nein		nein		nein		Sonstige		nein	möglicherweise Nosokomial	2021-06-11	2020-11-23	ja	2020-11-02	2020-11-16	mittel	nein				nein				nein				ja	2020-11-02	2020-11-09	mittel	nein
164	w	57	2020-11-02	POS	27	nein		nein		nein		nein		nein		nein		nein		nein		Sonstige		nein	mitgebracht	2021-07-23	2020-11-16	ja	2020-11-02	2020-11-07	leicht	ja	2020-11-03	2021-02-02	mittel	nein				nein				nein				nein
165	w	23	2020-11-02	NEG		nein		nein		nein		nein		nein		nein		ja	2020-10-29	ja	2020-10-29	Sonstige		nein	mitgebracht	2021-07-19	2020-11-03	ja	2020-11-02	2020-11-02	leicht	ja	2020-10-29	2020-10-30	leicht	ja	2020-10-29	2020-10-30	leicht	nein				ja	2020-11-02	2020-11-02	leicht	nein
166	m	49	2020-11-03	POS	28	nein		nein		nein		nein		nein		nein		nein		nein		Sonstige		nein	mitgebracht	2021-07-21	2020-11-03	nein				nein				nein				nein				nein				nein
167	w	42	2020-11-03	POS	21	nein		nein		nein		nein		nein		nein		nein		nein		Sonstige	ungeimpft	nein	möglicherweise Nosokomial	2021-06-17	2020-11-14	nein				nein				nein				nein				nein				nein
168	w	46	2020-11-06	POS	29	nein		nein		nein		nein		nein		nein		nein		nein		Sonstige	ungeimpft	ja	möglicherweise Nosokomial	2021-06-17	2020-12-06	ja	2020-11-06	2020-11-10		nein				nein				nein				ja	2020-11-06	2020-11-10		ja	2020-11-06
169	w	29	2020-11-06	POS		ja	2020-11-05	nein		ja	2020-11-05	nein		nein		ja	2020-11-05	nein		nein		Pflegepersonal	ungeimpft	nein	sicher Nosokomial	2021-07-21	2021-05-01	ja	2020-11-05	2020-11-13	stark	ja	2020-11-06	2021-07-21	stark	ja	2020-11-06	2020-11-10	mittel	ja	2020-11-06	2020-11-20	leicht	ja	2020-11-06	2020-11-15	mittel	ja	2020-11-06
170	w	42	2020-11-11	POS		ja	2020-11-10	ja	2020-11-11	ja	2020-11-11	nein		nein		ja	2020-11-10	nein		ja	2020-11-10	Pflegepersonal	Biontech	nein	sicher Nosokomial	2021-07-19	2021-07-19	ja	2020-11-11	2020-11-25	mittel	ja	2020-11-10	2020-11-16	stark	ja	2020-11-10	2020-11-16	stark	ja	2020-11-11	2020-11-13	leicht	ja	2020-11-11	2020-11-14	stark	nein
171	w	26	2020-11-12	POS	20	nein		ja	2020-11-11	ja	2020-11-11	nein		nein		nein		nein		ja	2020-11-11	Pflegepersonal	ungeimpft	ja	mitgebracht	2021-07-20	2021-01-20	ja	2020-11-11	2020-11-28	stark	ja	2020-11-11	2020-11-22	leicht	ja	2020-11-11	2020-11-22	leicht	nein				ja	2020-11-11	2020-11-23	leicht	nein
172	w	57	2020-11-12	POS	28	ja	2020-11-12	nein		ja	2020-11-12	nein		nein		ja	2020-11-12	nein		nein		Sonstige		nein	mitgebracht	2021-07-20	2021-06-15
173	w	28	2020-11-16	POS		ja	2020-11-16	ja	2020-11-16	nein		nein		nein		nein		nein		ja	2020-11-16	Pflegepersonal	ungeimpft	nein	mitgebracht	2021-07-20	2020-12-07	nein				ja	2020-11-16	2020-12-06	stark	ja	2020-11-16	2020-12-06	stark	ja	2020-11-16	2020-11-28	mittel	nein				nein
174	w	30	2020-11-23	POS	35	nein		nein		nein		nein		nein		nein		nein		nein		Ärztliches Personal	Biontech	nein	mitgebracht	2021-07-22	2020-11-05	nein				nein				nein				nein				ja	2020-11-02	2020-11-04		nein
175	m	28	2020-11-23	POS		nein		nein		nein		nein		nein		nein		nein		ja	2020-11-23	Pflegepersonal	Moderna	ja	sicher Nosokomial	2021-07-21	2020-12-06	nein				nein				ja	2020-11-23	2020-11-30	stark	nein				nein				nein
176	w	28	2020-11-24	POS	19	ja	2020-11-24	ja	2020-11-24	ja	2020-11-22	nein		nein		ja	2020-11-24	nein		nein		Pflegepersonal		ja	sicher Nosokomial	2021-07-07	2021-04-01	ja	2020-11-24	2021-01-30	stark	ja	2020-11-28	2021-01-30	stark	nein				ja	2020-11-24	2020-12-08	leicht	ja	2020-11-24	2021-02-01	stark	ja	2020-11-24
177	m	37	2020-11-24	POS	40	ja	2020-10-30	nein		ja	2020-10-30	nein		nein		nein		nein		nein		Pflegepersonal	ungeimpft	ja	mitgebracht	2021-07-22	2020-11-12	ja	2020-10-30	2020-11-08	leicht	nein				nein				ja	2020-10-30	2020-11-08	mittel	ja	2020-10-30	2020-11-06	mittel	nein
178	w	30	2020-11-27	POS	23	nein		nein		nein		nein		nein		nein		nein		nein		Pflegepersonal	Biontech	ja	sicher Nosokomial	2021-07-27	2021-06-21	ja	2020-11-30	2021-07-27	stark	ja	2020-12-03	2020-12-05	stark	ja	2020-12-03	2020-12-05	mittel	ja	2020-11-30	2020-12-28	stark	ja	2020-11-30	2020-12-28	mittel	ja	2020-11-30
179	w	21	2020-11-27	POS		ja	2020-11-25	nein		ja	2020-11-02	nein		nein		ja	2020-11-25	nein		ja	2020-11-25	Sonstige	ungeimpft	nein	mitgebracht	2021-07-22	2020-12-20	ja	2020-11-25	2020-12-09	stark	ja	2020-11-25	2020-12-25	stark	ja	2020-11-25	2020-12-25	stark	nein				ja	2020-11-25	2020-12-09	stark	nein
180	w	40	2020-11-30	POS	19	nein		ja	2020-11-30	nein		nein		nein		nein		nein		nein		Pflegepersonal	ungeimpft	ja	sicher Nosokomial	2021-07-22	2020-12-21	nein				nein				nein				nein				ja	2020-11-02	2020-11-30	stark	nein
181	m	20	2020-11-30	POS	24	nein		ja	2020-11-30	nein		ja	2020-11-28	nein		nein		nein		nein		Pflegepersonal	Biontech	ja	sicher Nosokomial	2021-07-28	2021-07-28	nein				ja	2020-12-03	2021-02-28	stark	ja	2020-12-03	2021-02-28	stark	ja	2020-11-30	2020-12-31	stark	ja	2020-11-30	2020-12-31	stark	nein
182	m	46	2020-11-30	POS																		Pflegepersonal		ja	sicher Nosokomial	2021-06-15	2020-12-21	ja	2020-11-30	2020-12-04	mittel	ja	2020-11-30	2020-12-12	leicht	nein				ja	2020-11-30	2020-12-06	mittel	ja	2020-11-30	2020-12-05	mittel	ja	2020-11-30
183	w	56	2020-12-01	POS		nein		ja	2020-12-01	ja	2020-12-01	ja	2020-12-01	nein		ja	2020-12-01	nein		ja	2020-12-01	Sonstige	Biontech	nein	mitgebracht	2021-07-22	2021-07-22	ja	2020-12-01	2021-07-22	stark	nein				ja	2020-12-01	2020-12-15	leicht	ja	2020-12-01	2020-12-03	leicht	ja	2020-12-01	2020-12-03	stark	ja	2020-12-01
184	w	49	2020-12-02	POS	30	ja	2020-11-30	nein		ja	2020-11-30	nein		nein		nein		nein		nein		Pflegepersonal	Biontech	ja	sicher Nosokomial	2021-07-27	2020-12-21	ja	2020-11-30	2020-12-31	mittel	nein				nein				ja	2020-11-30	2020-12-06	leicht	nein				nein
185	m	55	2020-12-08	POS	34	ja	2020-12-06	nein		nein		nein		nein		ja	2020-12-06	nein		nein		Pflegepersonal	ungeimpft	ja	möglicherweise Nosokomial	2021-06-17	2021-01-01	ja	2020-12-18	2021-06-15	stark	ja	2020-12-18	2020-12-18	leicht	ja	2020-12-18	2021-06-17		ja	2020-12-16	2020-12-28		ja	2020-12-18	2021-06-17		ja	2020-12-18
186	m	48	2020-12-10	POS	37	ja	2020-12-10	nein		ja	2020-12-10	nein		nein		nein		nein		ja	2020-12-10	Pflegepersonal	ungeimpft	ja	möglicherweise Nosokomial	2021-06-23	2021-06-23	ja	2020-12-10	2021-06-23	stark	ja	2020-12-10	2021-01-07	mittel	ja	2020-12-10	2021-01-07	mittel	ja	2020-12-10	2020-12-17	mittel	ja	2020-12-10	2021-06-23	stark	ja	2020-12-10
187	w	25	2020-12-12	POS	29	nein		nein		nein		nein		nein		nein		nein		nein		Pflegepersonal	Moderna	nein	mitgebracht	2021-07-28	2021-07-28	ja	2020-12-13	2021-07-28	mittel	ja	2020-12-12	2021-07-28	mittel	ja	2020-12-12	2021-07-28	mittel	ja	2020-12-13	2020-12-27	mittel	ja	2020-12-13	2020-12-27	mittel	ja	2020-12-19
188	m	20	2020-12-16	POS	27	nein		nein		nein		nein		nein		nein		nein		nein		Sonstige	Biontech	nein	mitgebracht	2021-07-23	2020-12-28	ja	2020-12-18	2020-12-27	stark	ja	2020-12-18	2020-12-30	stark	ja	2020-12-18	2020-12-30	stark	ja	2020-12-18	2020-12-30	stark	ja	2020-12-18	2020-12-20	stark	ja	2020-12-18
189	w	43	2020-12-18	POS	28	nein		ja	2020-12-14	ja	2020-12-10	nein		nein		nein		nein		ja	2020-12-12	Pflegepersonal	ungeimpft	ja	mitgebracht	2021-07-29	2021-07-29	ja	2020-12-10	2020-12-31	mittel	ja	2020-12-12	2021-01-31	stark	ja	2020-12-12	2021-01-31	stark	nein				ja	2020-12-18	2021-07-29	stark	ja	2021-02-01
190	w	34	2020-12-29	POS	27	ja	2020-12-29	nein		ja	2020-11-29	nein		nein		nein		nein		nein		Pflegepersonal	ungeimpft	nein	mitgebracht	2021-07-23	2021-01-04	ja	2020-12-29	2021-01-03	leicht	ja	2021-01-01	2021-01-15	stark	ja	2021-01-01	2021-01-15	stark	nein				ja	2020-12-29	2020-12-31	stark	nein
191	w	55	2020-12-31	POS	17	ja	2020-12-29	ja	2020-12-30	ja	2020-12-30	nein		nein		ja	2020-12-29	nein		nein		Sonstige	ungeimpft	nein	mitgebracht	2021-07-23	2021-07-23	ja	2020-12-30	2021-07-23	mittel	ja	2021-01-01	2021-02-09	leicht	ja	2021-01-01	2021-02-09	leicht	nein				ja	2020-12-31	2021-07-23	mittel	ja	2020-12-31
192	w	27	2021-01-04	POS		ja	2021-01-04	nein		nein		nein		nein		ja	2021-01-04	nein		nein		Pflegepersonal	ungeimpft	ja	möglicherweise Nosokomial	2021-07-20	2021-01-31	ja	2021-01-04	2021-01-31		nein				nein				nein				nein				nein
193	w	21	2021-01-05	POS	18	nein		ja	2021-01-04	ja	2021-01-04	nein		nein		nein		nein		nein		Sonstige	ungeimpft	nein	mitgebracht	2021-07-28	2021-03-01	ja	2021-01-04	2021-01-24	mittel	nein				nein				ja	2021-01-07	2021-01-10	leicht	ja	2021-01-05	2021-01-12	mittel	ja	2021-01-04
194	w	19	2021-01-06	POS	28	nein		nein		nein		nein		nein		nein		nein		nein		Sonstige	Biontech	nein	mitgebracht	2021-07-28	2021-01-11	nein				nein				nein				nein				ja	2021-01-11	2021-01-11	stark	nein
195	w	46	2021-01-15	POS	34	ja	2021-01-14	nein		nein		nein		nein		ja	2021-01-14	nein		nein		Sonstige	ungemimpft	nein	möglicherweise Nosokomial	2021-07-27	2021-04-01	nein				nein				ja	2021-01-15	2021-02-15	mittel	nein				nein				ja	2021-01-15
196	m	31	2021-01-15	POS	32	ja	2021-01-14	ja	2021-01-15	ja	2021-01-15	nein		nein		ja	2021-01-15	nein		ja	2021-01-15	Pflegepersonal	Moderna	nein	sicher Nosokomial	2021-08-04	2021-02-18	ja	2021-01-15	2021-02-05	mittel	ja	2021-01-15	2021-01-24	stark	ja	2021-01-15	2021-01-24	stark	nein				ja	2021-01-15	2021-02-02	leicht	nein
197	w	29	2021-01-19	POS	17	nein		ja	2021-01-19	ja	2021-01-19	nein		nein		nein		nein		nein		Ärztliches Personal	Moderna	nein	sicher Nosokomial	2021-07-30	2021-05-01	ja	2021-01-19	2021-02-07	stark	ja	2021-01-24	2021-04-24	stark	ja	2021-01-24	2021-04-24	mittel	ja	2021-01-20	2021-01-23	leicht	ja	2021-01-19	2021-01-23	stark	ja	2021-01-19
198	w	23	2021-01-20	POS	26	nein		nein		nein		nein		nein		nein		nein		nein		Sonstige	Moderna	nein	mitgebracht	2021-07-29	2021-01-23	nein				nein				nein				nein				ja	2021-01-18	2021-01-22	stark	nein
199	m	36	2021-01-20	POS	11	ja	2021-01-19	ja	2021-01-20	ja	2021-01-20	nein		nein		ja	2021-01-20	nein		ja	2021-01-20	Ärztliches Personal	Biontech	nein	mitgebracht	2021-07-30	2021-03-17	ja	2021-01-20	2021-02-24	stark	ja	2021-01-20	2021-01-25	stark	ja	2021-01-20	2021-01-25	stark	ja	2021-01-20	2021-01-25	mittel	ja	2021-01-20	2021-01-31	stark	ja	2021-01-20
200	w	40	2021-01-20	POS	32	nein		ja	2021-01-19	ja	2021-01-19	nein		nein		nein		nein		nein		Sonstige	Biontech	ja	mitgebracht	2021-07-30	2021-01-28	ja	2021-01-19	2021-01-23	mittel	nein				nein				nein				ja	2021-01-19	2021-01-23	stark	nein
201	w	28	2021-01-21	POS	21	ja	2021-01-21	ja	2021-01-21	ja	2021-01-21	nein		nein		nein		nein		nein		Pflegepersonal	Moderna	ja	möglicherweise Nosokomial	2021-08-04	2021-08-04	ja	2021-01-21	2021-08-04	stark	ja	2021-01-23	2021-08-04	stark	ja	2021-01-23	2021-01-30	stark	nein				ja	2021-01-21	2021-02-04	stark	ja	2021-01-21
202	w	39	2021-01-22	POS	26	nein		nein		ja	2021-01-18	nein		nein		nein		nein		nein		Pflegepersonal		ja	möglicherweise Nosokomial	2021-06-14	2021-06-14	ja	2021-01-25	2021-06-14	mittel	ja	2021-01-25	2021-06-14	stark	ja	2021-01-25	2021-06-14	stark	nein				ja	2021-02-25	2021-06-14	stark	ja	2021-01-25
203	w	29	2021-01-22	POS	21	ja	2021-01-20	nein		ja	2021-01-19	nein		nein		nein		nein		nein		Pflegepersonal		nein	mitgebracht	2021-10-08	2021-03-30	ja	2021-01-22	2021-02-03	leicht	ja	2021-01-25	2021-02-01	stark	ja	2021-01-25	2021-10-08	stark	ja	2021-01-09	2021-02-22	leicht	nein				ja	2021-01-22
204	w	34	2021-01-22	POS	26																	Ärztliches Personal	ungeimpft	nein	sicher Nosokomial	2021-08-17	2021-05-01	ja	2021-01-22	2021-01-26	stark	ja	2021-01-22	2021-08-17	stark	ja	2021-01-22	2021-08-17	stark	nein				ja	2021-01-22	2021-01-26	stark	ja	2021-01-22
205	w	21	2021-01-23	POS	15	ja	2021-01-22	ja	2021-01-23	nein		nein		ja	2021-01-23	ja	2021-01-23	nein		nein		Sonstige		ja	möglicherweise Nosokomial	2021-07-23		ja	2021-01-23	2021-01-31	leicht	ja	2021-01-25	2021-02-04	leicht	ja	2021-01-25	2021-02-04	leicht	nein				ja	2021-01-22	2021-01-27	leicht	ja	2021-02-01
206	w	25	2021-01-25	POS	36	ja	2021-01-23	nein		ja	2021-01-23	nein				ja	2021-01-23			nein		Ärztliches Personal		nein	sicher Nosokomial	2021-07-13	2021-03-30	ja	2021-01-23	2021-02-27	stark	nein				nein				ja	2021-01-26	2021-02-05	stark	ja	2021-01-25	2021-02-08	mittel	ja	2021-01-24
207	m	55	2021-01-25	POS	23	nein		nein		nein		nein		nein		nein		ja	2021-01-16	nein		Pflegepersonal	unklar	ja	möglicherweise Nosokomial	2021-07-06	2021-02-15	ja	2021-01-25	2021-02-08	leicht	nein				nein				nein				nein				nein
208	m	44	2021-01-26	POS		nein		nein		ja	2021-01-24	nein						ja	2021-01-24	nein		Ärztliches Personal		nein	mitgebracht	2021-07-12	2021-03-23	ja	2021-01-26	2021-02-23	mittel	ja	2021-02-02	2021-03-16	stark	ja	2021-02-02	2021-03-16		nein				nein				nein
209	m	21	2021-02-02	POS	25																	Pflegepersonal		ja	möglicherweise Nosokomial	2021-06-11	2021-04-12	nein				ja	2021-02-02	2021-03-05		ja	2021-02-02	2021-03-05		nein				ja	2021-02-02	2021-04-12	stark	ja	2021-02-02
210	m	56	2021-02-04	POS	19	nein		ja	2021-02-03	ja	2021-02-03	nein		nein		nein		nein		nein		Sonstige		nein	mitgebracht	2021-07-09	2021-07-09	ja	2021-02-05	2021-07-09	mittel	nein				nein				nein				ja	2021-02-05	2021-02-09	stark	ja	2021-02-04
211	w	49	2021-02-04	POS	20	nein		nein		nein		nein		nein		nein		nein		nein		Sonstige		nein	mitgebracht	2021-07-09	2021-07-09	ja	2021-02-07	2021-02-21	mittel	nein				nein				nein				ja	2021-02-07	2021-07-09	mittel	ja	2021-02-07
212	m	59	2021-02-05	POS	14	nein		nein		ja	2021-02-05	nein		nein		nein		ja	2021-02-05	nein		Sonstige		nein	sicher Nosokomial	2021-07-09	2021-04-01	ja	2021-02-05	2021-07-09	mittel	nein				nein				nein				ja	2021-02-05	2021-07-09	stark	ja	2021-02-05
213	m	29	2021-02-09	POS	24	nein		nein		ja	2021-02-08	nein		nein		nein		nein		nein		Sonstige	Bionttech	ja	mitgebracht	2021-07-05	2021-03-15	ja	2021-02-08	2021-02-18	stark	ja	2021-02-10	2021-02-18	stark	ja	2021-02-10	2021-02-18	stark	ja	2021-02-08	2021-02-13	leicht	ja	2021-02-08	2021-02-18	stark	ja	2021-02-08
214	w	57	2021-02-15	POS	34	nein		ja	2021-02-12	ja	2021-02-15	nein		nein		ja	2021-02-15	nein		nein		Pflegepersonal	Biontech/Moderna	ja	möglicherweise Nosokomial	2021-07-06	2021-03-01	ja	2021-02-15	2021-02-20	leicht	nein				nein				nein				ja	2021-02-15	2021-02-20	leicht	nein
215	m	51	2021-02-16	POS	23	ja	2021-02-15	ja	2021-02-15	unklar												Ärztliches Personal		nein	mitgebracht	2021-07-12	2021-04-16	ja	2021-02-16	2021-07-12	stark	ja	2021-02-17	2021-03-03	stark	ja	2021-02-18	2021-02-25	stark	nein				ja	2021-02-15	2021-03-15	stark	nein
216	w	44	2021-02-26	POS		nein		nein		nein		nein		nein		nein		nein		ja	2021-02-23	Sonstige	Biontech/ Moderna	nein	mitgebracht	2021-07-05	2021-07-05	ja	2021-02-20	2021-07-05	mittel	ja	2021-02-23	2021-02-25		ja	2021-02-23	2021-02-24		nein				ja	2021-02-11	2021-07-05	leicht	ja	2021-02-20
217	m	47	2021-01-24	POS		nein		nein		ja	2021-01-19	nein		nein		nein		nein		nein		Ärztliches Personal		nein	möglicherweise Nosokomial	2021-06-28	2021-02-25	ja	2021-01-24	2021-03-07	stark	nein				nein				ja	2021-01-24	2021-01-28		nein				nein
218	m	54	2021-03-25	POS		nein		nein		ja	2021-03-22	nein		nein				nein		nein		Sonstige	ungeimpft	nein	möglicherweise Nosokomial	2021-06-29	2021-06-10	ja	2021-03-22	2021-05-31	stark	ja	2021-03-25	2021-05-31	stark	ja	2021-03-25	2021-05-31	stark	ja	2021-03-25	2021-03-28	leicht	ja	2021-03-25	2021-05-31	stark	ja	2021-03-25
219	w	38	2021-04-01	POS	35	ja	2021-03-28	nein		nein		nein		nein		nein		nein		nein		Pflegepersonal	Biontech-Pfizer	nein	möglicherweise Nosokomial	2021-06-25	2021-04-01	nein				nein				nein				nein				nein				nein
220	w	59	2021-04-03	POS	31	nein		ja	2021-04-03	ja	2021-04-03											Pflegepersonal	ungeimpft	ja	möglicherweise Nosokomial	2021-06-24	2021-06-24	ja	2021-04-03	2021-06-24	mittel	ja	2021-04-03	2021-04-24	mittel	ja	2021-04-03	2021-04-24	mittel	nein				ja	2021-04-03	2021-04-19	mittel	nein
221	w	29	2021-04-06	POS	23	nein		nein		nein		nein		nein		ja	2021-04-05	nein		nein		Ärztliches Personal	ungeimpft	nein	mitgebracht	2021-07-22	2021-04-26	nein				ja	2021-04-07	2021-05-31	mittel	ja	2021-04-07	2021-05-31	stark	nein				nein				nein
222	w	54	2021-04-12	POS	32	nein		nein		ja	2021-04-12	nein		nein		nein		nein		nein		Pflegepersonal	ungeimpft	nein	mitgebracht	2021-06-21	2021-06-21	ja	2021-04-12	2021-06-21	leicht	nein				nein				ja	2021-04-12	2021-04-13		nein				nein
223	w	49	2021-04-13	POS	31	nein		nein		nein		nein		nein		nein		nein		nein		Sonstige	Biontech	nein	mitgebracht	2021-06-28	2021-04-13	nein				nein				nein				nein				nein				nein
224	w	20	2021-04-16	POS	20	ja	2021-04-13	nein		nein		nein		nein		nein		ja	2021-04-13	nein		Sonstige	ungeimpft	nein	mitgebracht	2021-07-22	2021-05-18	ja	2021-04-18	2021-05-04	mittel	ja	2021-04-19	2021-05-03	stark	ja	2021-04-19	2021-05-03	stark	nein				ja	2021-04-16	2021-04-22	stark	ja	2021-04-16
225	w	24	2021-04-22	POS	23	ja	2021-04-22	nein		nein		nein		nein		nein		nein		ja	2021-04-22	Sonstige	ungeimpft	nein	mitgebracht	2021-06-25	2021-05-30	nein				nein				ja	2021-04-24	2021-05-05	stark	ja	2021-04-24	2021-04-30	mittel	ja	2021-04-21	2021-04-26	stark	nein
[truncated: 142 more columns]
